# Supplementary material for: Design and Simulation of a Ratiometric SPR Sensor Based on a 2D van der Waals Heterojunction for Refractive Index Measurement
Source: Nanomaterials (Basel). 2023 Jan 27;13(3):515. doi: 10.3390/nano13030515 (PMC9919535; doi:10.3390/nano13030515)
Supplement: Supplementary file 1 [file nanomaterials-13-00515-s001.zip]

Archive with 1 entries (1 files):
- nanomaterials-2078975-supplementary.pdf
